# Supplementary material for: Blocking Thromboxane-Prostanoid Receptor Signaling Attenuates Lipopolysaccharide- and Stearic Acid-Induced Inflammatory Response in Human PBMCs
Source: Cells. 2024 Aug 8;13(16):1320. doi: 10.3390/cells13161320 (PMC11352481; doi:10.3390/cells13161320)
Supplement: Supplementary file 1 [file cells-13-01320-s001.zip]

Archive with 1 entries (1 files):
- cells-3116334-supplementary.pdf
